# Supplementary material for: Proteome changes of fibroblasts and endothelial cells upon incubation with human cytomegalovirus subviral Dense Bodies
Source: Sci Data. 2023 Aug 4;10:517. doi: 10.1038/s41597-023-02418-2 (PMC10403606; doi:10.1038/s41597-023-02418-2)
Supplement: Supplementary file 1 — Analysis_paper R (supplementary file) [file 41597_2023_2418_MOESM1_ESM.txt]

library(dplyr)
library(tidyr)
library(limma)

# pg <- read.delim('Fibroblasts/combined/txt/proteinGroups.txt',  stringsAsFactors=FALSE) %>% 
#   as_tibble()
pg <- read.delim('Endothelial Cells/combined/txt/proteinGroups.txt',  stringsAsFactors=FALSE) %>%
  as_tibble()

limma_min_replicates <- 2
limma_p_value_cutoff <- 0.05
limma_foldchange_cutoff <- 1
limma_adj_method <- 'none'

pg %>% 
  filter(Reverse != '+',
         Potential.contaminant != '+',
         Peptides >= 1,
         Unique.peptides >= 1,
         Razor...unique.peptides >= 1) ->
  pg_flt

##### Endothelial cells block --------------------------------------------------
pg_flt %>%
  mutate(Intensity.DB.control_1=Intensity.control.DB_1,
         Intensity.DB.control_2=
           Intensity.H.control.DB_2.DB_3 + Intensity.M.control.DB_2.DB_3 +
           Intensity.M.DB_3.control.DB_2 + Intensity.H.DB_3.control.DB_2,
         Intensity.DB.control_3=
           Intensity.H.DB_3.control.DB_2 + Intensity.M.DB_3.control.DB_2 +
           Intensity.L.control.DB_2.DB_3 + Intensity.H.control.DB_2.DB_3,


         Ratio.nonorm.DB.control_for_1=Ratio.H.L.DB_1.control,
         Ratio.nonorm.DB.control_for_2=1/Ratio.H.M.control.DB_2.DB_3,
         Ratio.nonorm.DB.control_for_3=1/Ratio.H.L.control.DB_2.DB_3,
         Ratio.nonorm.DB.control_rev_1=1/Ratio.H.L.control.DB_1,
         Ratio.nonorm.DB.control_rev_2=1/Ratio.M.L.DB_3.control.DB_2,
         Ratio.nonorm.DB.control_rev_3=Ratio.H.M.DB_3.control.DB_2,

         Ratio.MQnorm.DB.control_for_1=Ratio.H.L.normalized.DB_1.control,
         Ratio.MQnorm.DB.control_for_2=1/Ratio.H.M.normalized.control.DB_2.DB_3,
         Ratio.MQnorm.DB.control_for_3=1/Ratio.H.L.normalized.control.DB_2.DB_3,
         Ratio.MQnorm.DB.control_rev_1=1/Ratio.H.L.normalized.control.DB_1,
         Ratio.MQnorm.DB.control_rev_2=1/Ratio.M.L.normalized.DB_3.control.DB_2,
         Ratio.MQnorm.DB.control_rev_3=Ratio.H.M.normalized.DB_3.control.DB_2) ->
  pg_flt2
##### --------------------------------------------------------------------------

# ##### Fibroblasts cells block --------------------------------------------------
# pg_flt %>%
#   mutate(Intensity.DB.control_1=
#            Intensity.H.DB_1.DB_2.control + Intensity.L.DB_1.DB_2.control +
#            Intensity.H.control.DB_1.DB_2 + Intensity.M.control.DB_1.DB_2,
#          Intensity.DB.control_2=
#            Intensity.M.DB_1.DB_2.control + Intensity.L.DB_1.DB_2.control +
#            Intensity.H.control.DB_1.DB_2 + Intensity.L.control.DB_1.DB_2,
#          Intensity.DB.control_3=
#            Intensity.H.DB_3.control + Intensity.L.DB_3.control +
#            Intensity.H.control.DB_3 + Intensity.L.control.DB_3,
#          Intensity.DB.control_4=
#            Intensity.H.DB_4.DB_5.control + Intensity.L.DB_4.DB_5.control +
#            Intensity.M.control.DB_4.DB_5 + Intensity.H.control.DB_4.DB_5,
#          Intensity.DB.control_5=
#            Intensity.M.DB_4.DB_5.control + Intensity.L.DB_4.DB_5.control +
#            Intensity.L.control.DB_4.DB_5 + Intensity.H.control.DB_4.DB_5,
#          
#          
#          Ratio.nonorm.DB.control_for_1=Ratio.H.L.DB_1.DB_2.control,
#          Ratio.nonorm.DB.control_for_2=Ratio.M.L.DB_1.DB_2.control, 
#          Ratio.nonorm.DB.control_for_3=Ratio.H.L.DB_3.control, 
#          Ratio.nonorm.DB.control_for_4=Ratio.H.L.DB_4.DB_5.control,
#          Ratio.nonorm.DB.control_for_5=Ratio.M.L.DB_4.DB_5.control,
#          Ratio.nonorm.DB.control_rev_1=1/Ratio.H.M.control.DB_1.DB_2,
#          Ratio.nonorm.DB.control_rev_2=1/Ratio.H.L.control.DB_1.DB_2, 
#          Ratio.nonorm.DB.control_rev_3=1/Ratio.H.L.control.DB_3, 
#          Ratio.nonorm.DB.control_rev_4=1/Ratio.H.M.control.DB_4.DB_5,
#          Ratio.nonorm.DB.control_rev_5=1/Ratio.H.L.control.DB_4.DB_5,
#          
#          Ratio.MQnorm.DB.control_for_1=Ratio.H.L.normalized.DB_1.DB_2.control,
#          Ratio.MQnorm.DB.control_for_2=Ratio.M.L.normalized.DB_1.DB_2.control, 
#          Ratio.MQnorm.DB.control_for_3=Ratio.H.L.normalized.DB_3.control, 
#          Ratio.MQnorm.DB.control_for_4=Ratio.H.L.normalized.DB_4.DB_5.control,
#          Ratio.MQnorm.DB.control_for_5=Ratio.M.L.normalized.DB_4.DB_5.control,
#          Ratio.MQnorm.DB.control_rev_1=1/Ratio.H.M.normalized.control.DB_1.DB_2,
#          Ratio.MQnorm.DB.control_rev_2=1/Ratio.H.L.normalized.control.DB_1.DB_2, 
#          Ratio.MQnorm.DB.control_rev_3=1/Ratio.H.L.normalized.control.DB_3, 
#          Ratio.MQnorm.DB.control_rev_4=1/Ratio.H.M.normalized.control.DB_4.DB_5,
#          Ratio.MQnorm.DB.control_rev_5=1/Ratio.H.L.normalized.control.DB_4.DB_5) ->
#   pg_flt2
# ##### --------------------------------------------------------------------------


pg_flt2 %>% 
  select(id, matches('Ratio\\...norm\\..*')) %>% 
  pivot_longer(-id, values_to='Ratio') %>% 
  extract(name, 
          c('normalization','experiment','label','replicate'),
          'Ratio\\.([^\\.]+)\\.(.*)_(...)_(\\d)') %>% 
  mutate(log2.Ratio=log2(Ratio)) %>% 
  pivot_wider(names_from=normalization, values_from=c(Ratio, log2.Ratio)) %>% 
  group_by(experiment, label, replicate) %>% 
  mutate(median.log2.Ratio=median(log2.Ratio_nonorm, na.rm=TRUE), 
         log2.Ratio_mediannorm=log2.Ratio_nonorm-median.log2.Ratio) %>% 
  ungroup() ->
  pg_flt3

pg_flt3 %>% 
  group_by(id, experiment, replicate) %>% 
  summarise(log2.Ratio_nonorm=mean(log2.Ratio_nonorm, na.rm=TRUE), 
            log2.Ratio_MQnorm=mean(log2.Ratio_MQnorm, na.rm=TRUE), 
            log2.Ratio_mediannorm=mean(log2.Ratio_mediannorm, na.rm=TRUE)) %>% 
  left_join(pg_flt2 %>% 
              select(id, matches('Intensity\\.DB\\.control')) %>% 
              pivot_longer(-id, values_to='Intensity') %>% 
              extract(name, c('experiment','replicate'), 'Intensity\\.([^_]+)_(\\d)') %>% 
              mutate(log10.Intensity=log10(Intensity)),
            by = c("id", "experiment","replicate")) %>%
  left_join(pg_flt %>% select(id, Protein.IDs, Gene.names),
            by=c('id')) %>% 
  ungroup() ->
  pg_long


pg_long %>% 
  select(id, Protein.IDs, Gene.names, ratio=log2.Ratio_MQnorm, replicate) %>% 
  group_by(id) %>% 
  mutate(count=sum(!is.na(ratio))) %>% 
  filter(count >= limma_min_replicates) %>% 
  pivot_wider(names_from=replicate, values_from=ratio) %>% 
  ungroup() ->
  pg_wide_limma

mat1 <- as.matrix(pg_wide_limma %>% select(matches('^\\d+$')))
fit1 <- lmFit(mat1)
fit1 <- eBayes(fit1)

pg_wide_limma %>% 
  bind_cols(topTable(fit1, number=nrow(mat1), sort="none", 
                     adjust.method='none')) %>% 
  mutate(minus_log10_q_value=-log10(adj.P.Val),
         minus_log10_p_value=-log10(P.Value),
         significant=if_else(
           (logFC > limma_foldchange_cutoff |
              logFC < -limma_foldchange_cutoff) &
             adj.P.Val < limma_p_value_cutoff,
           '+',
           '')
  ) %>% 
  arrange(desc(significant)) ->
  pg_limma_results

plot(pg_limma_results$logFC, pg_limma_results$minus_log10_p_value)
